# Supplementary material for: A Mixture of Soybean Oil and Lard Alleviates Postpartum Cognitive Impairment via Regulating the Brain Fatty Acid Composition and SCFA/ERK(1/2)/CREB/BDNF Pathway
Source: Nutrients. 2024 Aug 10;16(16):2641. doi: 10.3390/nu16162641 (PMC11357458; doi:10.3390/nu16162641)
Supplement: Supplementary file 1 [file nutrients-16-02641-s001.zip]

Archive with 1 entries (1 files):
- nutrients-3106797-supplementary.pdf
